# Supplementary material for: Wood Waste from Fruit Trees: Biomolecules and Their Applications in Agri-Food Industry
Source: Biomolecules. 2022 Feb 1;12(2):238. doi: 10.3390/biom12020238 (PMC8961605; doi:10.3390/biom12020238)
Supplement: Supplementary file 1 [file biomolecules-12-00238-s001.zip]

Archive with 1 entries (1 files):
- biomolecules-1569518-SI.pdf
